# Supplementary material for: DNA synthesis for true random number generation
Source: Nat Commun. 2020 Nov 18;11:5869. doi: 10.1038/s41467-020-19757-y (PMC7675991; doi:10.1038/s41467-020-19757-y)
Supplement: Supplementary file 4 — Source Data [file 41467_2020_19757_MOESM4_ESM.xlsx]

## Sheet: Figure3a
	0	1	2	3	4	5	6	7	8	9	10	11	12	13	14	15	16	17	18	19	20	21	22	23	24	25	26	27	28	29	30	31	32	33	34	35	36	37	38	39	40	41	42	43	44	45	46	47	48
C	20.1614	20.1945	20.2825	20.2679	20.1884	20.0413	20.1477	20.0616	19.9935	20.091	20.0653	20.0202	20.0687	20.0945	20.1754	20.1295	20.0628	20.0483	20.0754	20.1308	20.2298	20.0851	19.9719	20.202	20.0214	20.0512	19.9752	19.9766	20.1042	19.9986	19.9362	20.0632	19.9114	20.0147	19.8971	19.886	20.1187	20.0107	20.1922	20.1288	20.143	20.2128	20.2377	20.2142	20.177	20.2152	20.3811	20.2327	20.3419
G	33.6011	33.8644	33.8343	33.6881	33.6609	33.7387	33.5646	33.516	33.3649	33.3398	33.4521	33.2834	33.0778	33.1687	33.1008	32.951	32.9329	32.7775	32.7122	32.6793	32.582	32.5321	32.4013	32.3886	32.2541	32.1801	32.1034	32.149	31.991	31.915	31.861	31.7088	31.5136	31.5393	31.4056	31.2919	31.1175	31.1924	30.8097	30.9584	30.7918	30.5915	30.4865	30.4285	30.3236	30.2918	29.9481	30.0278	29.968
T	25.0746	25.1639	25.3683	25.5459	25.4687	25.5051	25.4562	25.6579	25.7153	25.9529	25.8833	25.8411	25.9167	25.9898	25.9936	26.1061	26.1423	26.176	26.2549	26.3395	26.1375	26.6439	26.4673	26.4435	26.587	26.7578	26.6183	26.7827	26.7642	26.8329	26.9794	26.9951	27.1955	27.1419	27.1846	27.5006	27.484	27.4266	27.5263	27.6649	27.7163	27.6515	27.7812	27.8409	28.0123	28.0291	28.1136	28.0279	28.1993
A	21.1629	20.7773	20.5149	20.4981	20.6819	20.715	20.8315	20.7646	20.9263	20.6163	20.5993	20.8553	20.9368	20.747	20.7302	20.8133	20.8621	20.9981	20.9575	20.8504	21.0506	20.7389	21.1596	20.966	21.1375	21.0108	21.3031	21.0918	21.1407	21.2536	21.2233	21.2328	21.3794	21.3041	21.5127	21.3214	21.2797	21.3703	21.4719	21.2478	21.349	21.5442	21.4945	21.5163	21.487	21.4639	21.5571	21.7116	21.4908
[truncated: 11 more columns]

## Sheet: FIgure3b
	0	1	2	3	4	5	6	7	8	9	10	11	12	13	14	15	16	17	18	19	20	21	22	23	24	25	26	27	28	29	30	31	32	33	34	35	36	37	38	39	40	41	42	43	44	45	46	47	48
G	33.4098	33.0232	32.5714	32.03	31.9819	32.8614	33.2884	33.05	32.009	32.3397	33.1695	33.0879	32.2237	32.4399	32.6239	32.4158	32.7467	33.1807	34.6758	33.649	33.7111	34.1773	31.9846	33.3103	31.4684	32.1809	31.1659	31.2731	31.5202	31.6124	30.8688	31.1402	32.611	31.4481	30.8283	31.394	31.6122	30.2582	29.8514	30.3139	30.4408	30.269	30.4534	30.4009	30.2875	30.3599	29.6781	29.6725	30.2102
C	19.665	20.3411	20.6088	20.5634	20.313	20.3099	20.2499	20.1035	20.4535	19.7948	19.901	20.2244	19.9936	19.8723	20.1853	20.244	19.9499	21.3422	21.7641	21.2848	20.7105	20.9509	20.5644	20.7927	19.9634	19.6787	19.9518	20.0631	19.9444	19.6607	20.4697	20.1543	20.0874	20.2744	20.4347	19.9147	20.3394	20.6043	20.7963	20.6119	20.6965	20.3489	20.3635	20.6466	20.5271	20.3645	20.6621	20.4684	20.0763
A	19.4965	20.1839	20.0961	20.2092	20.1654	20.0829	19.2171	19.4401	20.5055	19.6077	18.8376	18.6604	18.6354	19.6164	19.8181	19.7862	19.7752	16.4063	13.0405	15.27	15.8178	14.0234	18.8171	15.541	20.1901	18.9432	20.2295	19.7806	19.6489	18.8348	19.3753	19.175	18.449	19.087	20.01	19.3107	19.3057	19.6063	19.7333	19.9143	19.318	19.5139	19.2545	18.967	19.417	18.9398	19.8272	19.1939	19.3779
T	27.4287	26.4519	26.7236	27.1975	27.5397	26.7458	27.2445	27.4065	27.032	28.2578	28.0919	28.0273	29.1474	28.0714	27.3727	27.5541	27.5282	29.0708	30.5197	29.7962	29.7607	30.8484	28.6339	30.356	28.378	29.1972	28.6529	28.8832	28.8865	29.8921	29.2862	29.5305	28.8526	29.1905	28.727	29.3805	28.7428	29.5311	29.6189	29.1598	29.5447	29.8683	29.9286	29.9854	29.7683	30.3358	29.8327	30.6652	30.3355
[truncated: 11 more columns]

## Sheet: Figure3c
	0	1	2	3	4	5	6	7	8	9	10	11	12	13	14	15	16	17	18	19	20	21	22	23	24	25	26	27	28	29	30	31	32	33	34	35	36	37	38	39	40	41	42	43	44	45	46	47	48
A	21.6391	21.4366	19.9242	20.73	21.8779	20.0058	20.6102	21.2701	20.9183	20.2663	19.7548	20.5544	20.6545	19.7027	21.759	20.3092	21.8821	20.4818	20.2688	19.4748	20.6188	19.411	21.0837	20.3429	20.5163	19.958	19.7792	19.9478	20.8286	20.6028	20.2993	19.316	20.2445	20.5578	20.8137	20.3721	20.4582	20.9209	20.4191	19.4648	20.6325	19.3727	20.5382	21.6906	19.6458	19.7165	20.3479	19.7058	20.1796
T	29.4805	28.7728	29.1214	27.918	28.6854	28.5465	28.7851	28.6138	28.7521	27.8768	29.0537	28.2854	28.968	27.9902	29.1205	28.6811	28.9961	28.4403	29.0961	28.7214	29.1479	28.8152	29.7203	29.1763	29.6555	28.8984	29.7425	29.6165	29.6009	29.1843	29.8536	30.5217	29.9368	29.1279	29.5459	29.1223	30.051	29.4934	30.6986	30.2673	30.2198	30.2895	30.4456	29.5426	30.6783	30.5779	30.5525	30.9244	30.4978
G	30.7961	31.8498	31.5928	32.8615	30.439	32.3381	31.5998	32.0607	30.838	32.4249	31.475	32.5644	31.0609	33.4298	29.4095	32.4169	30.033	32.5085	31.3371	33.216	31.2982	33.3507	29.9655	32.4863	30.8989	32.8267	31.6615	32.4729	30.6753	32.2021	31.0781	31.6524	31.1274	32.4668	31.1055	32.5731	30.922	31.0812	30.0879	32.8842	30.3131	32.1746	30.5349	30.4684	31.2952	32.0329	30.39	31.4247	29.827
C	18.0843	17.9408	19.3616	18.4905	18.9976	19.1096	19.0048	18.0555	19.4916	19.4319	19.7166	18.5958	19.3166	18.8774	19.711	18.5928	19.0887	18.5694	19.298	18.5877	18.9351	18.4231	19.2305	17.9945	18.9294	18.3168	18.8169	17.9628	18.8952	18.0107	18.769	18.5099	18.6914	17.8475	18.5349	17.9325	18.5688	18.5044	18.7944	17.3838	18.8346	18.1632	18.4814	18.2984	18.3807	17.6728	18.7096	17.9452	19.4955
[truncated: 11 more columns]

## Sheet: FIgure3d
	0	1	2	3	4	5	6	7	8	9	10	11	12	13	14	15	16	17	18	19	20	21	22	23	24	25	26	27	28	29	30	31	32	33	34	35	36	37	38	39	40	41	42	43	44	45	46	47	48
AA	0.0626879	0.0558792	0.0472392	0.0455861	0.059694	0.0645201	0.0558729	0.0560706	0.0576149	0.050016	0.0600092	0.0570589	0.0557041	0.0584762	0.0554358	0.050958	0.0467144	0.0475247	0.0521732	0.0620425	0.0559233	0.0579834	0.0610933	0.0633081	0.0538914	0.0645207	0.0632615	0.0589429	0.0614736	0.0628722	0.0570613	0.0654876	0.0710135	0.0531087	0.057852	0.0586552	0.0605785	0.0578152	0.0613514	0.0656173	0.0700935	0.0600122	0.062226	0.0542968	0.0605913	0.0635957	0.0667804	0.0595316	0.0624461
AT	0.00551359	0.00793038	0.00794604	0.0102507	-0.00256048	-0.000295688	0.000655344	0.000748101	-0.00399057	-0.00581604	-0.00225582	0.00730776	-0.0025657	0.00708485	-0.00369694	0.00550671	-0.000541023	-0.00157473	0.000367133	-0.00808963	-0.000109913	-0.00498441	-0.00357156	0.000329504	-0.00374058	-0.00264511	-0.00380468	-0.00197065	0.000801736	-0.00554767	-0.00810748	-0.004665	-0.00371675	-0.00520313	-0.00288503	-0.00842266	-0.002398	-0.00080742	-0.00126415	-0.00450872	-0.0124994	-0.0040806	-0.0105519	-0.00632773	-0.00911255	-0.00481401	-0.00933391	-0.0145389	-0.00819769
AC	-0.00902188	0.00598315	0.00119486	0.0111167	0.0136658	0.0159993	0.015342	0.017532	0.0175321	0.0229955	0.0162855	0.0102068	0.0174965	0.0138655	0.0168581	0.0180358	0.0265276	0.0225033	0.0220109	0.0175127	0.014651	0.0152635	0.0205647	0.00903739	0.0162071	-0.00192697	0.00549531	0.00855005	0.00170314	0.00814184	0.0131194	0.0032542	0.00694468	0.0131738	0.00863092	-0.00219521	0.000110205	0.0127288	0.00500185	0.000291012	0.00662265	0.000375611	0.00365239	0.0126269	0.00900079	-0.00295067	0.00339625	0.010473	0.0064831
AG	-0.0371788	-0.0434141	-0.035488	-0.0424322	-0.0428331	-0.0494234	-0.0443005	-0.0462495	-0.0430858	-0.0400921	-0.0456461	-0.048034	-0.0434323	-0.0506371	-0.0423852	-0.0476392	-0.04572	-0.0429937	-0.0471431	-0.0444684	-0.044606	-0.0432026	-0.0494583	-0.0473699	-0.0421747	-0.0394224	-0.0417486	-0.0426758	-0.0426793	-0.0422774	-0.0396081	-0.0424582	-0.0491765	-0.0402218	-0.0423682	-0.0312529	-0.0394654	-0.0479135	-0.0442301	-0.0416266	-0.0424412	-0.0388425	-0.0367724	-0.0410306	-0.0405082	-0.03925	-0.0418618	-0.0361197	-0.0414776
TA	0.0201245	0.0261254	0.0308389	0.0277916	0.0236294	0.0282618	0.0230783	0.0286601	0.0227495	0.0338412	0.0357299	0.0320255	0.0372777	0.0339351	0.0357916	0.0338964	0.035683	0.029255	0.0340385	0.0338205	0.0317343	0.0417489	0.0421603	0.0320789	0.0426116	0.0390538	0.0332527	0.038908	0.038918	0.0396384	0.0349622	0.0391662	0.0436214	0.0379665	0.0374701	0.04136	0.0439573	0.0437178	0.0399765	0.0438835	0.0390083	0.0309341	0.0364738	0.0407964	0.0421873	0.0313562	0.0380488	0.0378406	0.0328535
TT	0.0305012	0.0178018	0.0148031	0.0157248	0.0215257	0.0179633	0.0215982	0.012486	0.0214252	0.0140844	0.0178679	0.0188424	0.0205507	0.0185142	0.0142967	0.0166007	0.00968824	0.0220851	0.0154506	0.0225063	0.0127513	0.0150457	0.0212532	0.0206346	0.0147888	0.0138789	0.018909	0.0114045	0.0125254	0.00757624	0.0235248	0.0172387	0.0121701	0.0191086	0.0159247	0.0221658	0.0088099	0.0157258	0.0144398	0.0109478	0.0106666	0.016455	0.0150978	0.0182656	0.014408	0.0178022	0.0126996	0.0147329	0.0127125
TC	-0.00709964	0.000714832	0.000715742	0.00167189	-0.00391269	-0.00292444	0.00401408	0.00294559	0.0012659	-0.00150607	0.00401895	0.000311457	0.00154142	0.00591405	0.00483526	-0.00274774	-0.00586212	0.00384053	0.00311885	4.36423e-05	0.00780381	-0.00175793	-0.00279356	-0.000248947	0.00215444	0.0110989	-0.00434827	0.00574499	0.0129929	0.00689822	0.00191434	0.00359501	0.00796846	0.00417573	0.0108705	0.00552943	0.0127757	0.00621728	0.00525906	0.00914972	0.00774016	0.0160216	0.0088586	0.00326121	0.00718542	0.0122797	0.00882904	0.00716411	0.0119543
TG	-0.0307783	-0.0296166	-0.0304204	-0.0299762	-0.0284564	-0.0294088	-0.0332351	-0.0293638	-0.0315086	-0.0308332	-0.0386782	-0.0352228	-0.0403537	-0.0393964	-0.0368882	-0.0329763	-0.0270109	-0.0388252	-0.0360921	-0.0399326	-0.0354917	-0.0384706	-0.0429011	-0.0378772	-0.041461	-0.0443287	-0.0348667	-0.0388632	-0.0445897	-0.0371358	-0.0446503	-0.0437191	-0.0449953	-0.0451928	-0.0464346	-0.0514367	-0.046058	-0.0485925	-0.0437603	-0.0462657	-0.0422273	-0.0474406	-0.0454898	-0.0479512	-0.0480198	-0.0476393	-0.045314	-0.0458626	-0.0436874
CA	0.0853058	0.0702295	0.0826949	0.0751529	0.0838393	0.0768766	0.0792254	0.0780941	0.0859232	0.0831836	0.0792168	0.0853901	0.0823169	0.0807251	0.0747036	0.0829141	0.084514	0.0860621	0.0903352	0.085707	0.0706413	0.0694413	0.0709666	0.0730818	0.0757092	0.0764597	0.0809748	0.0778839	0.0814926	0.076893	0.0670633	0.0769547	0.064207	0.0784019	0.0900177	0.0789568	0.072291	0.072411	0.0628153	0.0727913	0.0721657	0.0812886	0.0718384	0.0774704	0.0717249	0.0813609	0.0684798	0.0763656	0.0723292
CT	-0.0373226	-0.0293522	-0.0237156	-0.0162804	-0.0250496	-0.0220841	-0.022284	-0.0224882	-0.0204654	-0.0181627	-0.0260931	-0.0329993	-0.0255481	-0.0214171	-0.0223948	-0.0214418	-0.0166758	-0.0262981	-0.0237503	-0.0299082	-0.0195175	-0.0182946	-0.0194331	-0.0216269	-0.0261307	-0.0218903	-0.023571	-0.0188667	-0.0283339	-0.0261302	-0.0210816	-0.024951	-0.0254801	-0.0189078	-0.0213158	-0.0255626	-0.0165157	-0.0160432	-0.023885	-0.023223	-0.0203271	-0.0249804	-0.0191058	-0.0252212	-0.0221696	-0.0255066	-0.0204075	-0.0184337	-0.0243569
CC	-0.00904839	-0.0335228	-0.0289179	-0.0410698	-0.0359307	-0.0291967	-0.0378902	-0.0334184	-0.0396826	-0.0366796	-0.0314399	-0.0276505	-0.0293495	-0.0361934	-0.0383336	-0.0363267	-0.0364396	-0.0310274	-0.0331073	-0.025855	-0.0273295	-0.0168174	-0.0277959	-0.0153971	-0.019781	-0.0301578	-0.022018	-0.0248075	-0.0247286	-0.0233526	-0.0232166	-0.0260077	-0.0246625	-0.0251216	-0.0286938	-0.0203892	-0.02882	-0.0255325	-0.0168065	-0.0160065	-0.0254794	-0.029726	-0.0222841	-0.0302704	-0.0190364	-0.0243445	-0.0258509	-0.0270563	-0.0283874
CG	-0.0192093	-0.000478996	-0.0149355	-0.00922526	-0.011196	-0.0134377	-0.00934435	-0.0116223	-0.013288	-0.0151685	-0.0104672	-0.0114172	-0.0136898	-0.0116773	-0.00602566	-0.013373	-0.0185364	-0.0149882	-0.0180995	-0.015328	-0.0121752	-0.0200383	-0.0127351	-0.020509	-0.0153784	-0.0138221	-0.0198066	-0.0200942	-0.0149521	-0.0144812	-0.0122693	-0.0142426	-0.00579224	-0.0214226	-0.0243674	-0.0182345	-0.016517	-0.0193977	-0.0108409	-0.0190942	-0.0156143	-0.0148159	-0.0185128	-0.0114544	-0.0176048	-0.0180531	-0.0130478	-0.0190523	-0.00956655
GA	-0.105686	-0.0955778	-0.101338	-0.0940268	-0.104839	-0.106645	-0.0997365	-0.103423	-0.105158	-0.107399	-0.112115	-0.11198	-0.114408	-0.112072	-0.108358	-0.109694	-0.109404	-0.106448	-0.116184	-0.119641	-0.105449	-0.114029	-0.118079	-0.112755	-0.117438	-0.122241	-0.119934	-0.119479	-0.124396	-0.123379	-0.109578	-0.125887	-0.126389	-0.1183	-0.129093	-0.126492	-0.12699	-0.124503	-0.119641	-0.131579	-0.130919	-0.123935	-0.124798	-0.127186	-0.129631	-0.128372	-0.130391	-0.12982	-0.124792
GT	-0.00383952	-0.000590108	-0.00170035	-0.00836662	0.000309953	-0.0002797	-0.003411	0.00343872	-0.00174656	0.00357778	0.00321518	0.000641166	0.0010227	-0.00596354	0.0047383	-0.00353184	0.00281105	-0.000543074	0.00193957	0.00544521	0.00195999	0.00215001	-0.00305005	-0.00357079	0.00648133	0.0038264	0.00151263	0.00351533	0.00679719	0.0136983	-0.00132853	0.00423499	0.00811818	-0.000930931	0.00169663	0.00250377	0.00453674	-0.00298205	0.00363388	0.00841072	0.0123624	0.00450551	0.00636449	0.00451704	0.00789862	0.00396053	0.00868531	0.00918131	0.0104497
GC	0.0164095	0.0157887	0.0160741	0.016677	0.0161136	0.00973071	0.010178	0.00688643	0.0118076	0.00905635	0.00572042	0.00999457	0.00552442	0.00862005	0.00901005	0.0129764	0.0100479	0.00149458	0.00371317	0.00471819	0.00124254	0.00209237	0.00598536	0.00395685	-0.000118269	0.0108205	0.0136587	0.00501939	0.00354461	0.00341146	0.00416708	0.0112163	0.00399466	0.00344994	0.00285742	0.00959359	0.00727395	0.00219233	0.00283023	0.00203118	0.00510902	0.00489449	0.00414512	0.00819664	-0.000348972	0.00697467	0.00685993	0.00397106	0.00337104
GG	0.0579104	0.0489296	0.0532795	0.0541001	0.0545632	0.0605591	0.0583101	0.0580896	0.0592704	0.0579341	0.0643137	0.0643123	0.0674138	0.0696174	0.0591854	0.0643865	0.0616962	0.0677161	0.0702782	0.0700002	0.0648502	0.0714203	0.0751925	0.0743806	0.071361	0.0712113	0.0689369	0.0728602	0.0749047	0.068451	0.0718703	0.0746627	0.0758518	0.0796552	0.0846537	0.0780876	0.0783473	0.0879963	0.0770267	0.0823285	0.0776499	0.0800255	0.0796689	0.080496	0.0847774	0.08394	0.0815506	0.081762	0.0773471
[truncated: 10 more columns]

## Sheet: Figure4
frequency before Von Neumann	1	2	6	24	52	120	301	592	1316	2527	4776	8297	13526	20339	29008	39144	50223	59551	66256	69980	68927	64139	55760	44898	34025	23914	15501	9465	5334	2861	1327	610	250	100	28	13	2
cumulative sum before Von Neumann	-30	-26	-24	-22	-20	-18	-16	-14	-12	-10	-8	-6	-4	-2	0	2	4	6	8	10	12	14	16	18	20	22	24	26	28	30	32	34	36	38	40	42	44
frequency after Von Neumann	6	17	63	175	422	983	2129	4176	7689	12964	21182	30816	42013	53859	63539	70959	73111	70303	64080	53612	41724	30535	20615	13016	7434	4065	2134	909	405	167	66	20	5	1	1
cumulative sum after Von Neumann	-16	-15	-14	-13	-12	-11	-10	-9	-8	-7	-6	-5	-4	-3	-2	-1	0	1	2	3	4	5	6	7	8	9	10	11	12	13	14	15	16	17	18

## Sheet: Figure5b
position	1	2	3	4	5	6	7	8	9	10	11	12	13	14	15	16	17	18	19	20	21	22	23	24	25	26	27	28	29	30	31	32	33	34	35	36	37	38	39	40	41	42	43	44	45	46	47	48	49
percentage of bit "1"	58.6757	59.0283	59.2027	59.234	59.1297	59.2438	59.0208	59.1738	59.0802	59.2927	59.3354	59.1245	58.9945	59.1585	59.0943	59.0571	59.0752	58.9535	58.9671	59.0187	58.7196	59.176	58.8686	58.8321	58.8412	58.938	58.7217	58.9316	58.7552	58.7478	58.8404	58.704	58.7092	58.6812	58.5902	58.7925	58.6015	58.619	58.336	58.6233	58.5081	58.2431	58.2677	58.2695	58.336	58.3208	58.0617	58.0557	58.1673
percentage of bit "0"	41.3243	40.9717	40.7973	40.766	40.8703	40.7562	40.9792	40.8262	40.9198	40.7073	40.6646	40.8755	41.0055	40.8415	40.9057	40.9429	40.9248	41.0465	41.0329	40.9813	41.2804	40.824	41.1314	41.1679	41.1588	41.062	41.2783	41.0684	41.2448	41.2522	41.1596	41.296	41.2908	41.3188	41.4098	41.2075	41.3985	41.381	41.664	41.3767	41.4919	41.7569	41.7323	41.7305	41.664	41.6792	41.9383	41.9443	41.8327
[truncated: 11 more columns]

## Sheet: Figure5c
position	1	2	3	4	5	6	7	8	9	10	11	12	13	14	15	16	17	18	19	20	21	22	23	24	25	26	27	28	29	30	31	32	33	34	35	36	37	38	39	40	41	42	43	44	45	46	47	48	49
percentage of bit "1"	49.7639	49.9243	50.1504	49.9778	49.8192	49.8684	50.0556	49.7122	49.9681	49.6976	49.8313	49.8933	49.8757	49.8927	49.914	50.2398	49.8915	49.9584	50.0672	50.1638	49.7833	49.9675	50.2598	50.089	49.99	50.0033	49.9681	49.9954	50.0252	49.7997	49.8976	49.7116	50.2003	49.9565	49.8198	49.9584	49.7645	49.8635	49.8453	49.8714	50.1121	49.8702	50.1966	49.8915	49.8581	50.0514	49.7183	49.9736	49.9881
percentage of bit "0"	50.2361	50.0757	49.8496	50.0222	50.1808	50.1316	49.9444	50.2878	50.0319	50.3024	50.1687	50.1067	50.1243	50.1073	50.086	49.7602	50.1085	50.0416	49.9328	49.8362	50.2167	50.0325	49.7402	49.911	50.01	49.9967	50.0319	50.0046	49.9748	50.2003	50.1024	50.2884	49.7997	50.0435	50.1802	50.0416	50.2355	50.1365	50.1547	50.1286	49.8879	50.1298	49.8034	50.1085	50.1419	49.9486	50.2817	50.0264	50.0119
[truncated: 11 more columns]
